# Supplementary material for: Hypo-Osmotic Loading Induces Expression of IL-6 in Nucleus Pulposus Cells of the Intervertebral Disc Independent of TRPV4 and TRPM7
Source: Front Pharmacol. 2020 Jul 1;11:952. doi: 10.3389/fphar.2020.00952 (PMC7341822; doi:10.3389/fphar.2020.00952)
Supplement: Supplementary Table 1 — Summary of GSEA results with FDR <0.05 and p-value <0.05 for the 24 h treatment group of hypo-osmotic versus iso-osmotic stimulation in bovine NP cells. [file Table_1.xlsx]

## Sheet: Authors
Manuscript title:	Hypo-osmotic loading induces expression of IL-6 in nucleus pulposus cells of the intervertebral disc independent of TRPV4 and TRPM7
Doi:	10.3389/fphar.2020.00952
Authors:	Aleksandra Sadowska1, Birsen Altinay1, Wolfgang Hitzl2, 3, Stephen J. Ferguson1 and Karin Wuertz-Kozak4, 5*
Affiliations:	1Institute for Biomechanics, Department of Health Sciences and Technology, ETH Zurich, Switzerland
	2Paracelsus Medical University, Austria
	3University Clinic for Ophthalmology and Optometry, Salzburg State Clinics, Paracelsus Medical Private University, Austria
	4Tissue Regeneration & Mechanobiology Lab, Department of Biomedical Engineering, Rochester Institute of Technology (RIT), United States
	5Spine Center, Schön Clinic Munich Harlaching, Academic Teaching Hospital and Spine Research Institute of the Paracelsus Medical University, Germany
Corresponding author:	Prof. Karin Wuertz-Kozak, Tissue Regeneration & Mechanobiology Lab, Department of Biomedical Engineering, Rochester Institute of Technology (RIT), Rochester, Michigan, United States, Kwbme@rit.edu

## Sheet: GSEA_24h
		Regulation	GO ID	Description	P Value	FDR	Gene Count	Gene Set Size	Genes Names
	Molecular Function	Up	GO:0005125	cytokine activity	3.33317e-05	0.0488309	6	61	VEGFA, GPI, CCL5, LIF, IL6, IL11
		Down	GO:0003779	actin binding	1.2988e-06	0.00190274	19	238	IQGAP2, MYO5C, SPTBN2, KLHL5, NEXN, ANLN, SYNE1, UTRN, LIMCH1, MYO1B, STK38L, ENAH, WIPF3, LRRK2, CGN, FHOD3, PLS1, SYNE2, TRPM7
			GO:0004888	transmembrane signaling receptor activity	1.23816e-05	0.00670757	10	68	GLP2R, TLR4, ANTXR1, CD247, ADGRL3, TLR6, SEMA6A, ADGRG6, PLA2R1, ADGRG1
			GO:0004930	G protein-coupled receptor activity	1.37356e-05	0.00670757	12	90	F2RL2, GLP2R, ADGRL3, GPR37L1, MRGPRF, PTGFR, F2R, ADGRG6, BDKRB2, SFRP1, GPR183, ADGRG1
	Biological Processes	Up	GO:0061621	canonical glycolysis	1.77596e-08	8.98633e-05	8	21	PGK1, GPI, PFKL, PGAM1, ALDOA, HK2, GAPDH, TPI1
			GO:0006096	glycolytic process	6.46532e-08	0.000163573	8	26	PGK1, GPI, PFKL, PGAM1, ALDOA, HK2, GAPDH, TPI1
			GO:0010469	regulation of signaling receptor activity	2.11742e-06	0.00285902	10	134	STC2, VEGFA, GPI, CCL5, LIF, ANGPTL8, SERPINE1, IL6, APLN, IL11
			GO:0071456	cellular response to hypoxia	2.26009e-06	0.00285902	8	78	NDRG1, PGK1, STC2, VEGFA, P4HB, PTGS2, HMOX1, BNIP3
			GO:0001525	angiogenesis	1.51254e-05	0.0141391	11	167	VEGFA, GPI, TMEM100, TGFBI, COL4A1, PTGS2, SERPINE1, HMOX1, ANPEP, COL18A1, COL4A2
			GO:0006094	gluconeogenesis	1.67657e-05	0.0141391	6	33	PGK1, GPI, PGAM1, ALDOA, GAPDH, TPI1
			GO:0008217	regulation of blood pressure	3.23449e-05	0.0233808	5	28	COL1A2, PTGS2, HMOX1, GNB3, ANPEP
			GO:0046697	decidualization	6.55315e-05	0.0414487	4	15	STC2, LIF, JUNB, PTGS2
		Down	GO:0006695	cholesterol biosynthetic process	5.91692e-10	2.99396e-06	10	32	INSIG1, CYP51A1, MSMO1, IDI1, SQLE, HSD17B7, HMGCS1, FDFT1, DHCR7, LSS
			GO:0016126	sterol biosynthetic process	1.43908e-08	3.64087e-05	8	24	INSIG1, CYP51A1, MSMO1, IDI1, SQLE, HMGCS1, FDFT1, DHCR7
			GO:0006694	steroid biosynthetic process	1.2798e-07	0.00021586	9	38	CYP51A1, MSMO1, IDI1, HSD17B7, HSD3B1, HMGCS1, FDFT1, DHCR7, LSS
			GO:0045540	regulation of cholesterol biosynthetic process	1.71986e-07	0.000217562	8	31	CYP51A1, IDI1, SQLE, HMGCS1, FDFT1, DHCR7, LSS, SCD
			GO:0008203	cholesterol metabolic process	2.32614e-05	0.0235405	8	55	INSIG1, CYP51A1, IDI1, SQLE, HMGCS1, FDFT1, DHCR7, APOBR
	Cellural Processes	Up	GO:0005615	extracellular space	5.29608e-08	5.08424e-05	30	646	LAMC2, PGK1, STC2, ADAMTS9, EMILIN2, COMP, VEGFA, GPI, CCL5, LIF, TGFBI, DPYSL3, COL4A1, ALDOA, COL1A1, COL1A2, SERPINE1, ACTA2, IL6, HMOX1, ANPEP, CLEC3B, TPI1, APLN, CABP1, COL18A1, COL4A2, HILPDA, SERPINA11, IL11
			GO:0005576	extracellular region	9.6349e-06	0.00462475	30	929	LAMC2, STC2, ADAMTS9, EMILIN2, COMP, VEGFA, P4HB, GPI, CCL5, LIF, TGFBI, ANGPTL8, COL5A3, PFKL, PGAM1, COL4A1, ALDOA, COL1A1, PLAUR, COL1A2, SERPINE1, IL6, CLEC3B, APLN, COL18A1, COL4A2, HILPDA, SERPINA11, CCER2, IL11
		Down	GO:0005886	plasma membrane	5.53685e-09	5.31538e-06	92	2156	ALCAM, LY6G6C, GPNMB, AQP1, IQGAP2, F2RL2, CYP51A1, AMIGO2, PPL, ITPR2, MSMO1, RAB29, ANK1, FAT4, TC2N, ITGB8, GLP2R, RGS7, TCAF2, ARHGEF28, ROCK2, HSD17B7, TLR4, SLC44A1, PDGFRA, TNFRSF11B, RFTN2, ANTXR1, MGST1, CAMK2N1, PIK3CA, UTRN, ITGB3, ATP7A, EREG, KCNK17, LIFR, SCARB2, SLC38A2, STX11, MYO1B, ENO2, CD247, MREG, CPM, MPIG6B, ADGRL3, TLR6, CAMK2D, AKAP11, GPR37L1, CD14, MRGPRF, MPP6, DOCK5, …
			GO:0005887	integral component of plasma membrane	5.3041e-06	0.00254597	33	538	ALCAM, GPNMB, AQP1, F2RL2, HS6ST1, TLR4, PDGFRA, TNFRSF11B, ITGB3, EREG, KCNK17, LIFR, SLC38A2, KCNK5, ADGRL3, TLR6, MRGPRF, FADS2, PTGFR, SLC39A10, ITGAV, PKD2, F2R, SEMA6A, BDKRB2, IFNAR1, TGFBR3, SLC4A11, GPR183, PLA2R1, ADGRG1, SLC6A12, TSPAN6
			GO:0031527	filopodium membrane	8.09731e-06	0.00259114	5	14	ANTXR1, UTRN, ITGB3, ITGAV, SYNE2
			GO:0030054	cell junction	1.10656e-05	0.00265575	27	441	NOV, PPL, ARHGAP24, SPTBN2, RAI14, PDGFRA, KIFC3, CGNL1, NEXN, CAMK2N1, UTRN, ITGB3, USP53, ADGRL3, HMCN1, ENAH, LRRK2, KLHL24, CGN, AHI1, FBLIM1, ANK3, PAK6, ITGAV, PATJ, SYNE2, HOMER1
			GO:0016021	integral component of membrane	5.53135e-05	0.0106202	90	2501	ALCAM, TPST1, LY6G6E, LY6G6C, GPNMB, AQP1, F2RL2, LRRN1, INSIG1, CYP51A1, AMIGO2, ITPR2, MSMO1, FAT4, ITGB8, NDRG4, GLP2R, TMTC1, SQLE, HSD17B7, HS6ST1, TLR4, HSD3B1, SLC44A1, PDGFRA, MFSD6, ANTXR1, GALNT15, MGST1, SLC46A3, MANSC1, RNF144B, SLC7A4, SYNE1, ITGB3, ATP7A, EREG, KCNK17, ST6GAL1, LIFR, SCARB2, SLC38A2, KCNK5, STX11, ASAH1, PIGZ, FDFT1, CD247, PRUNE2, NFAT5, CPM, MPIG6B, ADGRL3, TLR6, …
			GO:0043235	receptor complex	0.000125002	0.0200004	9	74	ITPR2, TLR4, ITGB3, LIFR, TLR6, GPR37L1, ABCG2, TGFBR3, PLA2R1
			GO:0031258	lamellipodium membrane	0.000485572	0.0609889	4	19	ANTXR1, ITGB3, ITGAV, SYNE2
			GO:0009897	external side of plasma membrane	0.00050824	0.0609889	8	72	ALCAM, LY6G6C, TLR4, ANTXR1, CD14, ITGAV, TGFBR3, LY6G6D
