# Supplementary material for: Hypo-Osmotic Loading Induces Expression of IL-6 in Nucleus Pulposus Cells of the Intervertebral Disc Independent of TRPV4 and TRPM7
Source: Front Pharmacol. 2020 Jul 1;11:952. doi: 10.3389/fphar.2020.00952 (PMC7341822; doi:10.3389/fphar.2020.00952)
Supplement: Supplementary Table 2 — Summary of GSEA results with FDR <0.05 and p-value <0.05 for the 5 days long treatment group of hypo-osmotic versus iso-osmotic stimulation in bovine NP cells. [file Table_2.xlsx]

## Sheet: Authors
Manuscript title:	Hypo-osmotic loading induces expression of IL-6 in nucleus pulposus cells of the intervertebral disc independent of TRPV4 and TRPM7
Doi:	10.3389/fphar.2020.00952
Authors:	Aleksandra Sadowska1, Birsen Altinay1, Wolfgang Hitzl2, 3, Stephen J. Ferguson1 and Karin Wuertz-Kozak4, 5*
Affiliations:	1Institute for Biomechanics, Department of Health Sciences and Technology, ETH Zurich, Switzerland
	2Paracelsus Medical University, Austria
	3University Clinic for Ophthalmology and Optometry, Salzburg State Clinics, Paracelsus Medical Private University, Austria
	4Tissue Regeneration & Mechanobiology Lab, Department of Biomedical Engineering, Rochester Institute of Technology (RIT), United States
	5Spine Center, Schön Clinic Munich Harlaching, Academic Teaching Hospital and Spine Research Institute of the Paracelsus Medical University, Germany
Corresponding author:	Prof. Karin Wuertz-Kozak, Tissue Regeneration & Mechanobiology Lab, Department of Biomedical Engineering, Rochester Institute of Technology (RIT), Rochester, Michigan, United States, Kwbme@rit.edu

## Sheet: GSEA_5_days
			GO ID	Description	P Value	FDR	Gene Count	Gene Set Size	Genes Names
	Molecular function	Enrich Up	GO:0003735	structural constituent of ribosome	3.49164e-23	5.07685e-20	69	150	RPS17, MRPL15, DAP3, MRPL18, RSL24D1, RPS12, MRPL4, MRPL24, RPL21, RPL14, RPL19, MRPL47, RPS18, RPL3, RPL37A, MRPL20, MRPL49, RPL4, RPS3, MRPS35, RPS9, MRPS18B, RPL10, RPS14, RPSA, RPS3A, MRPL37, RPL7A, MRPS23, COA1, RPS24, RPS23, RPL24, RPS27, RPS11, RPL35A, RPL22, RPL9, RPL26L1, RPL32, RPS8, RPL18, RPL18A, RPS5, RPL30, RPLP0, RPL27, RPL7L1, RPL29, RPS20, RPL36A, RPL10A, RPL31, RPL7, MRPL55, RPS…
			GO:0003723	RNA binding	5.03489e-11	3.66037e-08	232	1267	EIF4A1, TBL2, RPS17, HSP90AB1, DDX49, FAM46A, SERPINH1, SNRPB, MAP3K20, MRPL15, DAP3, MRPL18, RSL24D1, RPS12, MRPL4, SRA1, ISG20L2, HNRNPA1, RPL21, MRPS27, RPL14, RPL19, RRP12, EIF1, FBL, RPS18, EIF3G, ACAA2, TXN, WDR75, NSA2, RPL3, MAGOH, RPL37A, GNL2, LARP6, RBM39, TSR1, C1D, MRPL20, RBMS1, RPN1, RPL4, ZCCHC9, WDR36, NOP58, RPS3, BCCIP, EIF2S2, NOCT, P4HB, TSN, ZCCHC8, UTP4, MRPS35, NHP2, RPS9,…
			GO:0000049	tRNA binding	6.02336e-07	0.000220982	19	48	IARS, MRPS27, YRDC, ALKBH1, SSB, CARS, RPL35A, TARS, KARS, NAT10, METTL1, YARS, FARS2, MARS, XPO5, AARS, FARSA, XPOT, EEFSEC
			GO:0004812	aminoacyl-tRNA ligase activity	6.0793e-07	0.000220982	17	38	IARS, WARS, VARS, EPRS, CARS, FARSB, SARS, TARS, KARS, YARS, FARS2, MARS, DALRD3, GARS, NARS, AARS, FARSA
			GO:0004298	threonine-type endopeptidase activity	1.61235e-05	0.0046887	10	17	PSMA2, PSMB2, PSMB3, PSMA1, PSMA6, PSMB6, PSMB10, PSMA5, PSMB4, TASP1
			GO:0019843	rRNA binding	2.29061e-05	0.00555091	15	39	MRPS27, RPS18, MRPL20, RPS9, ERI1, PPAN, EMG1, RPS11, RPL9, DDX21, RPS5, RPF2, RPL11, MRPL16, RPS4Y1
			GO:0003899	DNA-directed 5'-3' RNA polymerase activity	5.76763e-05	0.0119802	14	39	POLR2C, MED21, TWISTNB, PRIM2, POLR2G, POLR3D, MED20, POLR1E, POLR1B, POLR3K, POLR3C, POLR2K, POLR2L, ZNRD1
			GO:0008395	steroid hydroxylase activity	0.000206609	0.0375511	4	6	CYP2B6, CYP2R1, CH25H, CYP3A4
		Enrich Down	GO:0005518	collagen binding	2.97032e-09	4.03163e-06	23	47	CTSL, LUM, DCN, C1QTNF1, NID1, ANTXR1, ITGA10, DDR1, CD44, VWF, CTSB, PODN, COL14A1, PCOLCE2, CTSS, ITGA3, ADGRG6, CTSK, PDGFB, NID2, ECM2, ADGRG1, ABI3BP
			GO:0008201	heparin binding	5.54557e-09	4.03163e-06	33	86	THBS3, PTPRF, GPNMB, ADAMTS1, ANOS1, TNXB, NOV, CHRD, BMP4, WISP2, CTGF, PCSK6, APOE, NDNF, LPL, SMOC2, MPIG6B, IMPG2, PCOLCE2, APP, PRELP, NAV2, THBS2, LTBP2, ECM2, TGFBR3, SFRP1, ADGRG1, CFH, ANG, RTN4R, VEGFB, ABI3BP
			GO:0004888	transmembrane signaling receptor activity	4.34065e-08	2.06391e-05	28	68	SEMA4D, FZD7, LGR4, THBD, ADGRL1, ADGRA3, GLP2R, IL1R1, TLR4, ANTXR1, CALCRL, EBP, BCAM, ICAM1, SCARF1, CD247, PLXNB1, ADGRD1, ADGRL3, SORL1, NPC1, CELSR2, SEMA6A, ADGRG6, ERBB2, ADGRE5, PLA2R1, ADGRG1
			GO:0005509	calcium ion binding	5.67788e-08	2.06391e-05	81	337	THBS3, ITPR2, THBD, MAN1C1, FAT4, FAT2, PLCD4, SULF1, S100B, C1S, S100A1, P4HTM, ANXA13, CAPS, RYR1, NID1, TPD52, HPCA, C1R, CLSTN2, EFHD2, GPD2, SCIN, ANXA3, SYTL1, LRP1, MATN4, CDH24, UNC13B, DAG1, PLS3, SLC24A3, MGP, RAPGEF2, PLCB3, CAPN2, SMOC2, ADGRL3, SNED1, ANXA9, SPTAN1, ACAN, MATN2, EEF2K, ANXA8L1, CELSR2, THBS2, TBC1D9, PLCB2, S100A4, LPCAT2, PCDH9, GNPTAB, GSN, GAS6, PCDH10, PKD2, SCUB…
			GO:0003779	actin binding	1.79856e-06	0.000523022	57	235	MLPH, HIP1, IQGAP2, EPB41L1, IMPACT, ADD3, MYO5C, CROCC, ABLIM3, CAPG, FGD4, SPTBN2, SPTBN1, INF2, CORO2A, HPCA, MKL2, NEXN, CORO7, ANLN, UTRN, SCIN, LIMCH1, DAG1, PLS3, PLEC, VILL, SYNPO, PICK1, SPTAN1, MYO1D, WIPF3, LRRK2, PHACTR2, MYO6, CCDC88A, CGN, S100A4, GSN, MYBPC2, MYO10, MACF1, ADD1, MYH10, DST, HIP1R, FLNB, EPS8L2, PLS1, PPP1R9A, KLHL20, SYNE2, TRPM7, FHOD1, ANG, AIF1L, MICAL3
			GO:0005088	Ras guanyl-nucleotide exchange factor activity	5.40177e-06	0.00130903	20	51	PDGFRB, BTC, GDNF, SPTBN2, MET, RASGEF1B, SPTBN1, PDGFRA, EREG, IRS2, RAPGEF2, ANGPT1, CAMK2D, SPTAN1, RAPGEF4, RANBP9, PDGFB, ERBB2, GRIN2D, RASGRF2
			GO:0005085	guanyl-nucleotide exchange factor activity	8.30938e-06	0.00172598	36	131	ARHGEF10L, ARHGEF5, DOCK3, DOCK8, LAMTOR1, RALGDS, FGD4, ARHGEF28, ARHGEF19, DENND3, RASGEF1B, RAPGEF3, CYTH3, ALS2, FLCN, ABR, ARHGEF10, DOCK9, RAPGEF2, HERC2, DOCK5, RAB3IL1, HPS4, ARHGEF25, PSD4, HERC1, RGL1, ARHGEF16, RAPGEF4, SBF1, MADD, FNIP1, RASGRF2, RAB3IP, PSD3, AKAP13
			GO:0004930	G protein-coupled receptor activity	1.56228e-05	0.00283944	30	93	GPR75, F2RL2, FZD7, LGR4, ADGRL1, ADGRA3, CCKAR, GLP2R, GPR68, CALCRL, ADGRD1, ADGRL3, PTGER4, GPR37L1, MRGPRF, SFRP4, GPR176, SENP7, GPR1, SFRP5, CELSR2, ADGRG6, ADGRE5, MC1R, SFRP1, GPR183, C5AR2, ADGRG1, P2RY2, SSTR5
			GO:0043236	laminin binding	1.94683e-05	0.00314521	10	18	LGALS3, NID1, BCAM, DAG1, TINAGL1, GPC1, CTSS, ITGA6, ITGA3, ADGRG6
			GO:0051015	actin filament binding	0.000100039	0.0145456	29	107	HIP1, IQGAP2, CORO6, SYNE3, CAPG, CORO2A, ANTXR1, NEXN, UTRN, SCIN, PLS3, VILL, CTNNA1, PICK1, MYO1D, MYO6, ADSSL1, GSN, MYBPC2, MYO10, MACF1, ADD1, MYH10, HIP1R, PLS1, PPP1R9A, SYNE2, OBSL1, AIF1L
			GO:0042803	protein homodimerization activity	0.000155383	0.0194967	97	524	CSF1, TPST1, EEA1, CRYAB, HIP1, CADM1, MTUS2, PRKRA, MAOB, GHR, GSTM3, STK4, S100B, S100A1, GDNF, LRRFIP1, ENO3, BCL2L1, PDGFRA, TPD52, ALS2, TENM4, IRAK3, HMGCR, STAT1, DAB2IP, MGST1, MAP3K5, NAGA, AOX1, GPD1L, APOE, MID1, CHKA, MIGA2, P2RX4, LHPP, RBPMS2, KIF1A, ACPP, CRYL1, ABCG4, HMGCS1, MVD, VWF, NDP, CD247, CAMK2D, GYPC, ISPD, EPHX2, ANXA9, SQSTM1, PML, FASN, CADM4, IRAK1, LRRK2, TCF4, USF2…
			GO:0030215	semaphorin receptor binding	0.000160908	0.0194967	7	10	SEMA4D, SEMA5A, PLXNB1, SEMA3E, SEMA3A, SEMA6A, SEMA6B
			GO:0005102	signaling receptor binding	0.000199583	0.0223226	47	211	CADM1, WNT5B, PDPN, SEMA4D, PDGFRB, ACOT4, LAMA5, ITGB8, HACL1, S100B, GDNF, IGFBP2, TLR4, IDUA, BDNF, P2RX4, C1QL1, LPL, HFE, PCSK1N, ANGPT1, GBA, GYPC, TRAK2, EPHX2, PICK1, CNPY3, CADM4, LBP, BMP3, APP, TMC8, GLA, CD276, ITGAV, GAS6, PKD2, LYN, WNT5A, IDH1, CAT, HSPA1A, LAMA3, IL17RC, SRPX2, ANG, EPHB2
			GO:0050839	cell adhesion molecule binding	0.000251739	0.0251701	13	33	CADM1, ADGRL1, TENM4, ITGB3, GYPC, CADM4, ITGB2, JUP, NLGN2, PTPN6, TENM3, TENM2, CD1D
			GO:0050661	NADP binding	0.000261035	0.0251701	10	23	H6PD, TM7SF2, HMGCR, NNT, DHCR7, G6PD, IDH1, MTHFR, CAT, DPYD
			GO:0030020	extracellular matrix structural constituent conferring tensile strength	0.000290831	0.0251701	5	6	COL11A2, COL9A3, COL12A1, COL9A2, COL9A1
			GO:0045545	syndecan binding	0.000294285	0.0251701	5	6	TNC, GPNMB, CHRD, SEMA5A, HPSE
			GO:0005178	integrin binding	0.000324029	0.0261743	21	73	GPNMB, TNXB, NOV, LAMA5, SYK, WISP2, CTGF, UTRN, ICAM1, TIMP2, VWF, CD9, MMP14, ITGA6, ITGA3, THY1, ADAM23, LYN, DST, ECM2, EDIL3
			GO:0005125	cytokine activity	0.000456923	0.0349666	19	62	IL18, CSF1, THPO, CMTM8, BMP4, SPP1, GDF11, TNFRSF11B, FAM3C, IL34, CXCL5, IL1A, NDP, BMP3, GRN, WNT5A, CXCL16, CXCL9, GREM1
			GO:0005516	calmodulin binding	0.000560478	0.0395476	28	112	EEA1, DAPK1, IQGAP2, PDE1C, ADD3, PHKG2, MYO5C, RGS16, SPTBN1, RYR1, CAMK1, SLC9A1, UNC13B, AEBP1, PLCB3, CAMK2D, UBR4, SPTAN1, TJP1, MYO1D, MYO6, EEF2K, MAP2, MYO10, ADD1, MYH10, RASGRF2, PCNT
			GO:0005161	platelet-derived growth factor receptor binding	0.000604653	0.0395476	7	13	PDGFRB, IL1R1, PDGFRA, ITGB3, LYN, PDGFB, PDGFD
			GO:0045296	cadherin binding	0.000617727	0.0395476	51	258	EPHA2, PHLDB2, EPB41L1, PPL, ASAP1, LRRFIP1, MB21D2, CAPG, SPTBN2, CC2D1A, SPTBN1, STAT1, DAB2IP, SCRIB, MKL2, EFHD2, ANLN, TRIM25, DOCK9, SH3GLB2, P2RX4, PLEC, PLCB3, AHNAK, PI4KA, GIGYF2, CTNNA1, SPTAN1, ARHGAP18, TJP1, FASN, MYO6, ITGA6, CGN, JUP, EPN2, F11R, PAK6, TBC1D2, IDH1, PPP1R13L, ARHGEF16, MACF1, ADD1, FLNB, EPS8L2, PTPRM, LAD1, HSPA1A, CDH13, NOTCH3
			GO:0030414	peptidase inhibitor activity	0.000625581	0.0395476	13	37	SPINT2, CSTB, ANOS1, TIMP2, R3HDML, CD109, CST6, SERPING1, APP, PEBP1, SERPINA1, BIRC6, PI3
			GO:0016798	hydrolase activity, acting on glycosyl bonds	0.000746163	0.0452051	16	53	FUCA2, MAN1C1, NEIL2, HPSE, NTHL1, IDUA, CEMIP, NAGA, HEXA, GBA, SMPD1, PGGHG, GLA, MANBA, FUCA1, NAGLU
	Biological Processes	Enrich Up	GO:0006364	rRNA processing	1.78542e-29	9.01102e-26	93	215	RPS17, DDX49, RPS12, ISG20L2, RPL21, RPL14, RPL19, FBL, RPS18, WDR75, NSA2, RPL3, RPL37A, TSR1, C1D, RPL4, WDR36, NOP58, RPS3, UTP4, NHP2, RPS9, DDX27, NOLC1, RPL10, PES1, RPS14, TRMT112, ERI1, RPSA, BOP1, RPS3A, RIOK3, BYSL, DDX56, PNO1, RPL7A, NOC4L, MRTO4, BMS1, DKC1, EMG1, RPS24, RPS23, RPL24, RPS27, RPS11, RPL35A, RPL22, RPL9, DDX21, NOP2, WBP11, RPL32, RPS8, RPL18, RPL18A, NOL11, RPS5, EIF4…
			GO:0006412	translation	2.45686e-27	6.19989e-24	108	288	EIF4A1, RPS17, IARS, MRPL15, MRPL18, RSL24D1, RPS12, MRPL4, MRPL24, RPL21, RPL14, RPL19, EIF1, MRPL47, EEF1E1, RPS18, EIF3G, RPL3, MRPL58, RPL37A, WARS, MRPL20, MRPL49, RPL4, RPS3, VARS, EIF2S2, NHP2, RPS9, EPRS, MRPS18B, GTF2H3, RPL10, EIF3B, RPS14, EIF4E, RPSA, RPS3A, EIF2D, EIF4E2, MRPL37, CARS, EIF3K, EIF6, EIF2B5, RPL7A, FARSB, GEMIN5, MRPS23, SARS, COA1, RPS24, RPS23, RPL24, RPS27, RPS11, E…
			GO:0006413	translational initiation	1.31464e-21	2.21167e-18	65	135	EIF4A1, RPS17, RPS12, RPL21, RPL14, RPL19, EIF1, RPS18, EIF3G, RPL3, RPL37A, RPL4, RPS3, EIF2S2, RPS9, RPL10, EIF3B, RPS14, EIF4E, RPSA, RPS3A, EIF2D, EIF4E2, EIF3K, EIF6, EIF2B5, RPL7A, RPS24, RPS23, RPL24, RPS27, RPS11, EIF3H, RPL35A, EIF2S3, RPL22, RPL9, RPL32, RPS8, RPL18, RPL18A, RPS5, RPL30, RPLP0, RPL27, RPL29, EIF1B, RPS20, RPL36A, RPL10A, RPL31, RPL7, PAIP1, RPS15A, RPS21, RPL11, MTFMT, …
			GO:0006614	SRP-dependent cotranslational protein targeting to membrane	3.08383e-21	3.89103e-18	51	87	RPS17, RPS12, RPL21, RPL14, RPL19, RPS18, RPL3, RPL37A, RPL4, RPS3, RPS9, RPL10, RPS14, SRP68, RPSA, RPS3A, RPL7A, RPS24, RPS23, RPL24, RPS27, RPS11, SRPRA, RPL35A, RPL22, RPL9, RPL32, RPS8, RPL18, RPL18A, RPS5, RPL30, RPLP0, RPL27, RPL29, RPS20, RPL36A, RPL10A, RPL31, RPL7, RPS15A, RPS21, RPL11, RPL28, RPS6, RPS4Y1, RPS29, RPS25, RPL39, RPS26, RPS13
			GO:0000184	nuclear-transcribed mRNA catabolic process, nonsense-mediated decay	2.44504e-19	2.46803e-16	56	113	RPS17, RPS12, RPL21, RPL14, RPL19, RPS18, RPL3, SMG8, MAGOH, RPL37A, RPL4, RPS3, RPS9, RPL10, RBM8A, RPS14, NCBP2, RPSA, RPS3A, RPL7A, RPS24, RPS23, RPL24, RPS27, RPS11, RPL35A, RPL22, RPL9, RPL32, RPS8, RPL18, RPL18A, RPS5, EIF4A3, RPL30, RPLP0, RPL27, PPP2R2A, RPL29, RPS20, MAGOHB, RPL36A, RPL10A, RPL31, RPL7, RPS15A, RPS21, RPL11, RPL28, RPS6, RPS4Y1, RPS29, RPS25, RPL39, RPS26, RPS13
			GO:0019083	viral transcription	1.73718e-18	1.46126e-15	52	102	RPS17, RPS12, RPL21, RPL14, RPL19, RPS18, RPL3, RPL37A, RPL4, RPS3, RPS9, RPL10, RPS14, RPSA, RPS3A, RAE1, RPL7A, RPS24, RPS23, RPL24, RPS27, RPS11, RPL35A, RPL22, RPL9, NUP58, RPL32, RPS8, RPL18, RPL18A, RPS5, RPL30, RPLP0, RPL27, RPL29, RPS20, RPL36A, RPL10A, RPL31, RPL7, RPS15A, RPS21, RPL11, NUP160, RPL28, RPS6, RPS4Y1, RPS29, RPS25, RPL39, RPS26, RPS13
			GO:0042254	ribosome biogenesis	1.67434e-13	1.2072e-10	40	96	RSL24D1, ISG20L2, RPS18, WDR75, NSA2, GNL2, TSR1, WDR36, NOP58, UTP4, NHP2, DDX27, PES1, BOP1, RIOK3, BYSL, DDX56, EIF6, RPL7A, NOC4L, MRTO4, C1QBP, BMS1, DKC1, EMG1, GNL3, NOP2, RIOX2, NOL11, RPF2, DDX51, RPLP0, PAK1IP1, NOP56, BRIX1, MTG1, FCF1, FTSJ3, EBNA1BP2, NAF1
			GO:0006418	tRNA aminoacylation for protein translation	1.3265e-07	8.36855e-05	19	42	IARS, EEF1E1, WARS, VARS, EPRS, PPA1, CARS, FARSB, SARS, TARS, KARS, YARS, FARS2, MARS, DALRD3, GARS, NARS, AARS, FARSA
			GO:0000027	ribosomal large subunit assembly	1.81185e-06	0.00101605	12	21	RSL24D1, RPL3, MRPL20, RPL10, BOP1, MRTO4, PPAN, RPL24, NOP2, RPF2, BRIX1, RPL11
			GO:0002181	cytoplasmic translation	3.52993e-06	0.00178155	14	26	RPL4, RPS3, RPS3A, RPL35A, RPL22, RPL9, RPL26L1, RPL30, RPL7L1, RPL29, RPS20, RPL36A, RPL31, RPL7
			GO:0055114	oxidation-reduction process	3.4256e-05	0.0157173	85	472	TXN2, PYCR1, NDUFB8, CBS, ME3, NQO2, NXN, UQCR10, P4HA2, ACAD10, CYP7B1, FAM213B, PLOD1, KDM4A, SESN2, TXN, ACAD9, NDUFS4, SCCPDH, CYP2B6, NDUFA8, NDUFAF5, ETHE1, MTHFD2, OXNAD1, BMP2, P4HB, PRDX4, IDH3A, ALDH1L2, NDUFA13, ALKBH1, RRM2, TYW1, UQCR11, MTRR, NDUFA6, NDUFB10, UQCRH, MTHFD1L, AGPS, CYP2R1, BLVRB, SRXN1, TXNDC12, CH25H, QSOX2, NDUFA4, ENOX1, XDH, PTGS2, QSOX1, KDM1B, GAPDH, RIOX2, ERO…
			GO:0034976	response to endoplasmic reticulum stress	7.84941e-05	0.0330133	21	64	SDF2L1, PPP1R15A, ATP2A2, STC2, SRPX, P4HB, HSPA5, SEL1L, ERP44, HYOU1, EIF2B5, NRBF2, ERO1A, ERN1, HERPUD1, TRIB3, ATF4, TMBIM6, PDIA5, UFL1, DDIT3
			GO:0000470	maturation of LSU-rRNA	8.85443e-05	0.0343756	8	14	NSA2, NHP2, EIF6, RPL7A, RSL1D1, NOP2, RPL10A, MAK16
		Enrich Down	GO:0007155	cell adhesion	3.71663e-16	1.87578e-12	100	320	THBS3, PTPRF, TNC, GPNMB, EPHA2, CADM1, ANOS1, PRKCA, ROM1, JCAD, LGALS3BP, TNXB, SEMA4D, AMIGO2, ATP1B1, LAMA5, FAT4, EPHB4, FAT2, ITGB8, SCN1B, SEMA5A, SPP1, HPSE, ISLR, WISP2, MFAP4, CTGF, NID1, ITGA10, CLSTN2, LRRN2, BCAM, ROBO1, ITGB3, ICAM1, DDR1, CDH24, SCARF1, CD44, BCAR1, VWF, ITGA7, TINAGL1, COL14A1, L1CAM, COL8A1, PKP4, BOC, AMIGO1, CTNNA1, CD9, CADM4, ACAN, LAMB3, ITGB2, ITGA6, JUP, A…
			GO:0030198	extracellular matrix organization	1.78088e-09	4.49406e-06	48	148	THBS3, TNC, TNXB, LUM, LAMA5, DCN, ITGB8, CSGALNACT1, SPP1, MMP11, NID1, TNFRSF11B, ADAMTSL2, ITGA10, ITGB3, ICAM1, NDNF, DDR1, TTR, MATN4, CD44, DAG1, VWF, ITGA7, SMOC2, COL14A1, COL8A1, COL4A5, COL9A3, LAMB3, ITGB2, ITGA6, APP, F11R, THBS2, ITGA3, COL27A1, ITGAV, COL9A2, MATN3, VWA1, PDGFB, NID2, ECM2, FOXF2, LAMA3, COL9A1, ABI3BP
			GO:0043312	neutrophil degranulation	4.42407e-09	7.44275e-06	77	314	CSTB, IQGAP2, FUCA2, MME, RAB3D, CD59, LGALS3, SLC44A2, LAMTOR1, ENPP4, GSTP1, TMEM30A, HPSE, PGM2, PLAU, HUWE1, CD55, CPPED1, VAT1, LAMP2, DNASE1L1, CTSD, TLR2, ARSB, PLEKHO2, MGST1, CREG1, STXBP2, ANXA3, LAMP1, TIMP2, TTR, CTSH, ASAH1, CD44, GLIPR1, ACPP, CD63, RAB27A, CTSB, DEGS1, UNC13D, NAPRT, CD14, VNN1, UBR4, SPTAN1, AMPD3, DYNC1H1, ITGB2, CTSS, GNS, JUP, ATP6AP2, CHI3L1, MOSPD2, GRN, SERP…
			GO:0006695	cholesterol biosynthetic process	3.41196e-08	4.30504e-05	17	32	INSIG1, ACAT2, MSMO1, IDI1, DHCR24, TM7SF2, SQLE, HSD17B7, HMGCR, NSDHL, EBP, HMGCS1, MVD, FDFT1, DHCR7, LSS, G6PD
			GO:0008203	cholesterol metabolic process	1.32914e-07	0.000134163	23	56	OSBPL5, INSIG1, IDI1, DHCR24, TM7SF2, SQLE, HMGCR, SREBF1, NSDHL, EBP, APOE, HMGCS1, MVD, FDFT1, SORL1, NPC1, DHCR7, APP, APOBR, LCAT, CAT, NPC2, LIPE
			GO:0016126	sterol biosynthetic process	2.14259e-07	0.000164804	14	25	INSIG1, MSMO1, IDI1, DHCR24, TM7SF2, SQLE, HMGCR, NSDHL, EBP, HMGCS1, MVD, FDFT1, DHCR7, SC5D
			GO:0006629	lipid metabolic process	2.30189e-07	0.000164804	77	331	INSIG1, PCYT2, CHPT1, ACAT2, MSMO1, ACADVL, ELOVL5, LIPA, PLCD4, IDI1, ACSL1, DHCR24, THEM4, TM7SF2, HSD17B7, PLCD3, LPIN1, HMGCR, SREBF1, SMPD2, OSBPL10, NSDHL, EBP, APOE, CHKA, ELOVL6, LRP1, ASAH1, PLPP3, HMGCS1, MVD, FDFT1, PLCB3, PLCXD2, DEGS1, LPL, LPCAT3, NAPEPLD, SPTLC3, SORL1, GBA, PTGDS, NPC1, EPHX2, FADS2, FASN, LRP10, DHCR7, MBOAT1, ABHD4, ISYNA1, PTGIS, ACACA, HACD4, NR2F2, APOBR, ACA…
			GO:0007165	signal transduction	2.61231e-07	0.000164804	161	813	RASL12, COL4A3BP, GPR75, ARHGAP27, GPNMB, DAPK1, IQGAP2, F2RL2, IL18R1, TLE2, LGALS3BP, GRK4, IL4R, PLXND1, FZD7, ITPR2, LGR4, SLC44A2, STAM, PDE1C, THBD, PDGFRB, GNG4, STK4, PRKCH, ADGRL1, PLCD4, ARHGAP24, TOM1L2, ARHGAP29, RALGDS, ARHGAP42, ADGRA3, TEX2, CCKAR, CAPN5, GLP2R, GDNF, IL1R1, IGFBP2, CRABP2, PLAU, WISP2, PLCD3, CC2D1A, MET, ADCY7, TLR4, RPS6KL1, GPR68, RAPGEF3, RND2, TNFRSF11B, TENM…
			GO:0007160	cell-matrix adhesion	5.31917e-07	0.000298287	23	57	THBS3, TSC1, HPSE, CTGF, NID1, ITGA10, BCAM, ITGB3, MKLN1, CD44, CD63, ADAMTS12, ITGA7, L1CAM, SNED1, ITGB2, ITGA6, ITGA3, ITGAV, PKD1, NID2, ECM2, EPDR1
			GO:0045540	regulation of cholesterol biosynthetic process	1.1355e-06	0.000573085	15	31	IDI1, TM7SF2, SQLE, HMGCR, SREBF1, ELOVL6, HMGCS1, MVD, FDFT1, FASN, DHCR7, ACACA, LSS, SC5D, SCD
			GO:0051965	positive regulation of synapse assembly	1.62332e-06	0.00074481	15	29	LRRN1, AMIGO2, ADGRL1, LRRC24, EPHB3, BDNF, CLSTN2, ADGRL3, AMIGO1, EEF2K, THBS2, NLGN2, FLRT2, SRPX2, EPHB2
			GO:0010976	positive regulation of neuron projection development	4.3044e-06	0.00181036	24	71	KATNB1, SCN1B, NDRG4, TMEM30A, CAMK1, KIDINS220, DAB2IP, ARSB, APOE, PLXNB3, NDNF, DVL1, SCARB2, CFLAR, SCARF1, RAPGEF2, PRKD1, PLXNB2, APBB1, ITGA3, LYN, WNT5A, TENM3, PPP1R9A
			GO:0007186	G protein-coupled receptor signaling pathway	6.56591e-06	0.00254909	60	235	GPR75, F2RL2, ARHGEF5, FZD7, LGR4, PDGFRB, GNG4, ADGRL1, RGS16, ADGRA3, CCKAR, GLP2R, FGD4, ARHGEF19, ADCY7, GPR68, GRK5, ABR, CALCRL, SORT1, CXCL5, APOE, RAMP1, PDE7A, BCAR1, RAPGEF2, PLCB3, PLXNB1, ADGRD1, ADGRL3, PTGER4, GPR37L1, MRGPRF, SFRP4, GPR176, GPR1, GPSM2, APP, ARHGEF25, SFRP5, CELSR2, PLCB2, PTPN6, ARRB1, ADGRG6, ARHGEF16, RAPGEF4, ZNF219, ADGRE5, MC1R, SFRP1, RASGRF2, CXCL16, GPR183…
			GO:0001525	angiogenesis	8.0099e-06	0.00272929	43	166	IL18, EPHA2, PRKCA, PLXND1, NOV, GAB1, LAMA5, EPHB4, BMP4, ARHGAP24, SYK, EPHB3, PLCD3, HS6ST1, CTGF, RAPGEF3, DAB2IP, CALCRL, EREG, NDNF, RAMP1, CSPG4, PRKD1, HTATIP2, COL8A1, ANGPT1, MMP14, SEMA3E, SHB, SLC12A6, MMP2, PLXDC1, THY1, ITGAV, HIF1A, APOD, TNFAIP2, SRPX2, ADGRG1, ANG, EPHB2, GREM1, VEGFB
			GO:0007156	homophilic cell adhesion via plasma membrane adhesion molecules	8.11162e-06	0.00272929	23	58	CADM1, AMIGO2, FAT4, FAT2, CLSTN2, ROBO1, PLXNB3, CDH24, AMIGO1, GYPC, PLXNB2, CADM4, CELSR2, PCDH9, PCDH10, PKD1, FAT1, TENM3, PTPRM, CDH11, CDH13, DSC2, FAT2
			GO:0030154	cell differentiation	1.07724e-05	0.00339802	98	472	CSF1, CATSPERG, HIP1, EPHA2, CADM1, IGSF10, SIRT2, SEMA4D, LGALS3, LGR4, IMPACT, LAMA5, RAB29, PRKCH, TDRD7, BMP4, NDRG4, ARHGAP24, DDX25, CHRDL1, PBXIP1, SEMA5A, SPP1, ANXA13, ARHGEF28, HUWE1, CTGF, RAI14, TENM4, CAMK1, ETV4, SCRIB, MKL2, SLC9A1, SORT1, CIT, SH3PXD2B, GLIS2, ROBO1, EREG, TPGS1, CCDC136, GLI2, FOXA3, CSPG4, MGP, RAPGEF2, PRKD1, HTATIP2, L1CAM, NR2C2, TRAPPC9, ANGPT1, AMIGO1, CAMK…
			GO:0007411	axon guidance	2.19118e-05	0.00619201	33	116	ANOS1, PRKCA, DOK4, GAB1, NTN4, SCN1B, GDNF, EPHB3, SPTBN2, SPTBN1, BDNF, ROBO1, SEMA3B, DVL1, GLI2, IRS2, L1CAM, BOC, ISPD, SPTAN1, GPC1, MATN2, B3GNT2, SEMA3A, DPYSL2, DOK1, WNT5A, SEMA6A, USP33, FLRT2, RANBP9, TUBB3, EPHB2
			GO:0007599	hemostasis	2.24983e-05	0.00619201	11	20	F2RL2, THBD, ENPP4, PLAU, F8, VWF, ZNF385A, SERPING1, HPS4, SERPINA1, PROS1
			GO:0048661	positive regulation of smooth muscle cell proliferation	2.33105e-05	0.00619201	17	42	IL18, PDGFRB, BMP4, HMGCR, STAT1, CALCRL, AKR1B1, EREG, RBPMS2, CAMK2D, IRAK1, IL6R, TGFBR2, PDGFB, CDH13, PDGFD, NOTCH3
			GO:0070374	positive regulation of ERK1 and ERK2 cascade	3.28771e-05	0.00756715	27	86	THPO, GPNMB, PRKCA, PDGFRB, BMP4, NDRG4, TLR4, CTGF, PDGFRA, HMGCR, ICAM1, BMPER, CFLAR, CD44, RAPGEF2, ANGPT1, CAMK2D, APP, CHI3L1, GAS6, GAREM1, ARRB1, ABCA7, PDGFB, GPR183, PDGFD, C5AR2
			GO:0006694	steroid biosynthetic process	3.33198e-05	0.00756715	15	38	MSMO1, IDI1, DHCR24, TM7SF2, HSD17B7, HSD3B1, HMGCR, NSDHL, EBP, HMGCS1, MVD, FDFT1, DHCR7, LSS, SC5D
			GO:0035556	intracellular signal transduction	3.38668e-05	0.00756715	65	291	NFATC1, DAPK1, PRKCA, ARHGEF5, PIKFYVE, PDGFRB, STK4, PRKCH, PHKG2, PLCD4, ARHGAP29, SYK, MINK1, S100A1, ARHGEF28, PLCD3, PINK1, ADCY7, CTGF, RAPGEF3, TLK1, WSB2, CORO2A, CAMK1, NRBP2, DCLK2, SMPD2, WNK2, ABR, CIT, TNS3, CDC42BPG, LIMK2, DVL1, UNC13B, NPR2, STK33, CSPG4, RAPGEF2, PLCB3, PRKD1, SGK3, PLXNB1, DGKZ, RPS6KA1, AKAP11, OXSR1, PRKAR2B, SQSTM1, LRRK2, MAP4K3, DOK1, PLCB2, LYN, INPP5D, SI…
			GO:0043547	positive regulation of GTPase activity	3.65022e-05	0.00756715	52	224	ARHGAP27, ARHGEF10L, AGFG2, SIPA1L2, ARHGEF5, SEMA4D, DOCK8, ASAP2, RGS10, ASAP1, ARHGAP24, ARHGAP29, RGS16, ARHGAP42, TBC1D24, ARHGEF19, RABEP2, RASGEF1B, RAPGEF3, GARNL3, ALS2, DAB2IP, ABR, RANBP3L, ICAM1, DOCK9, ASAP3, RAPGEF2, ARHGAP12, PLXNB1, PKP4, RALGAPA2, ARHGAP18, RASAL2, SIPA1L1, LRRK2, ITGA6, F11R, TBC1D2, THY1, WNT5A, ARRB1, SYNGAP1, STXBP5, ERBB2, ARHGAP21, ARHGAP26, SFRP1, TBC1D19,…
			GO:0007157	heterophilic cell-cell adhesion via plasma membrane cell adhesion molecules	3.72047e-05	0.00756715	12	24	CADM1, AMIGO2, FAT4, ADGRL1, TENM4, ICAM1, AMIGO1, GYPC, CADM4, CD164, TENM3, TENM2
			GO:0002576	platelet degranulation	3.8672e-05	0.00756715	24	79	LGALS3BP, ISLR, LAMP2, FAM3C, STXBP2, ITGB3, F8, CD63, VWF, IGF2, CD109, CD9, SERPING1, PHACTR2, APP, SERPINA1, GAS6, LYN, PSAP, PDGFB, PROS1, TOR4A, ENDOD1, VEGFB
			GO:0022617	extracellular matrix disassembly	3.99662e-05	0.00756715	16	42	CTSL, DCN, SPP1, MMP11, NID1, SH3PXD2B, TIMP2, CD44, CAPN2, OPTC, MMP14, LAMB3, CTSS, MMP2, CTSK, LAMA3
			GO:0008202	steroid metabolic process	4.04821e-05	0.00756715	21	63	INSIG1, MSMO1, IDI1, DHCR24, TM7SF2, HMGCR, SREBF1, NSDHL, EBP, APOE, HMGCS1, MVD, FDFT1, SORL1, NPC1, DHCR7, APOBR, LCAT, SC5D, NPC2, LIPE
			GO:0030449	regulation of complement activation	7.43213e-05	0.0133964	9	15	CD59, C1S, CD55, C1R, SERPING1, SUSD4, PROS1, C5AR2, CFH
			GO:0065009	regulation of molecular function	0.000125863	0.0215249	43	180	ARHGEF10L, ARHGEF5, DOCK3, DOCK8, LAMTOR1, SCN1B, RALGDS, BTC, FGD4, ARHGEF28, ARHGEF19, SPTBN2, DENND3, RAPGEF3, SPTBN1, CYTH3, ALS2, FLCN, ABR, ARHGEF10, DOCK9, TSPAN13, HERC2, AMIGO1, IQSEC2, SPTAN1, DOCK5, RAB3IL1, HPS4, STX7, ARHGEF25, PSD4, HERC1, RGL1, ARHGEF16, RAPGEF4, RANBP9, EPS8L2, GRIN2D, RASGRF2, RAB3IP, PSD3, AKAP13
			GO:0006811	ion transport	0.000127947	0.0215249	58	256	CTNS, SLCO3A1, ITPR2, ATP1B1, MELTF, SCN1B, SLC13A4, SLC31A2, MCOLN1, SLC39A8, KCNE4, CLDN16, SLC12A7, RYR1, SLC38A7, SLC38A6, SLC9A1, MFSD5, NIPAL1, CALHM2, CACNA1G, KCNK17, P2RX4, TPCN1, KCNK5, SLC4A2, GRIK5, SLC24A3, CP, HFE, GABRE, ATP1B3, SLC38A4, ATP6V1E1, FXYD6, ATP6V0D1, SLC26A2, ATP2A3, SLC4A3, CLCN7, SLC12A6, SLC39A10, TMEM175, ATP6V1B2, TMC8, SLC1A1, PKD2, CLCN6, SLC30A4, SLC41A2, GRIN…
			GO:0007229	integrin-mediated signaling pathway	0.000186202	0.0294324	18	56	ADAMTS1, LAMA5, ITGB8, SYK, CTGF, ITGA10, ITGB3, BCAR1, PRKD1, ITGA7, MPIG6B, ITGB2, ITGA6, ITGA3, THY1, ITGAV, DST, ITGBL1
			GO:0007166	cell surface receptor signaling pathway	0.000186613	0.0294324	32	116	TSPAN15, ROM1, FZD7, CD59, TSPAN3, ADGRL1, ADGRA3, SYK, GLP2R, IL1R1, IRF9, MET, CALCRL, TSPAN7, CD247, TSPAN13, ADGRD1, ADGRL3, CD9, CD14, DOK1, CELSR2, IL13RA1, SEMA6A, ADGRG6, MADD, ERBB2, ADGRE5, TNFRSF1B, BIRC2, ADGRG1, RTN4R
			GO:0043407	negative regulation of MAP kinase activity	0.000201509	0.0301181	12	29	GSTP1, BMP4, UCHL1, IRAK3, HMGCR, DAB2IP, APOE, SORL1, GBA, SMPD1, LYN, PTPN6
			GO:0033489	cholesterol biosynthetic process via desmosterol	0.000208863	0.0301181	4	4	DHCR24, EBP, DHCR7, SC5D
			GO:0033490	cholesterol biosynthetic process via lathosterol	0.000208863	0.0301181	4	4	DHCR24, EBP, DHCR7, SC5D
			GO:0007169	transmembrane receptor protein tyrosine kinase signaling pathway	0.000244158	0.0342295	17	49	CSF1, EPHA2, DOK4, PDGFRB, EPHB4, SYK, EPHB3, MET, PDGFRA, DDR1, CSPG4, ANGPT1, DOK1, LYN, IGF1R, ERBB2, EPHB2
			GO:0002224	toll-like receptor signaling pathway	0.000329512	0.0449473	11	27	CTSL, S100A1, TLR4, TLR2, CTSB, CD14, CNPY3, IRAK1, LBP, CTSS, CTSK
			GO:0002376	immune system process	0.00036163	0.0480302	48	213	CSF1, CADM1, IL4R, CTPS1, SIRT2, ARG2, LGALS3, LGR4, SYK, C1S, MCOLN1, HEXIM1, TLR4, CD55, TLR2, DAB2IP, RNF19B, C1R, MAP3K5, IL34, IFIT3, TRIM25, CD247, PRKD1, EIF2AK4, CD14, SQSTM1, PML, CNPY3, IRAK1, C1RL, SERPING1, OPTN, LBP, ADSSL1, IFI30, PTMS, MARCH8, LYN, INPP5D, SUSD4, PSTPIP1, MX1, GPR183, CFH, MCOLN2, IRF7, CD1D
	Cellular Processes	Enrich Up	GO:0005840	ribosome	1.86975e-22	1.79496e-19	77	188	RPS17, MRPL15, DAP3, MRPL18, RSL24D1, RPS12, MRPL4, MRPL24, RPL21, MRPS27, RPL14, RPL19, MRPL47, RPS18, RPL3, MRPL58, RPL37A, MRPL20, AURKAIP1, MRPL49, RPL4, RPS3, MRPS35, RPS9, MRPS18B, RPL10, RPS14, SERP1, SRP68, RPSA, RPS3A, MRPL37, RPL7A, MRPS23, RPS24, RPS23, RPL24, RPS27, RPS11, RPL35A, RPL22, RPL9, RPL26L1, RPL32, RPS8, MRPS10, RPL18, DNAJC21, RPL18A, RPS5, RPL30, RPLP0, RPL27, RPL7L1, RPL…
			GO:0022625	cytosolic large ribosomal subunit	1.23882e-14	5.94633e-12	33	56	RSL24D1, RPL21, RPL14, RPL19, RPL3, RPL37A, RPL4, RPL10, RPL7A, GEMIN5, COA1, RPL24, RPL35A, RPL22, RPL9, RPL26L1, RPL32, RPL18, RPL18A, RPL30, ZCCHC17, RPLP0, RPL27, RPL7L1, RPL29, RPL36A, RPL10A, RPL31, RPL7, RPL11, RPL28, RPL36AL, RPL39
			GO:0022627	cytosolic small ribosomal subunit	4.06653e-11	1.30129e-08	24	41	RPS17, RPS12, RPS18, RPS3, RPS9, RPS14, RPSA, RPS3A, EIF2D, RPS24, RPS23, RPS27, RPS11, RPS8, RPS5, RPS20, RPS15A, RPS21, RPS6, RPS4Y1, RPS29, RPS25, RPS26, RPS13
			GO:0005730	nucleolus	6.175e-11	1.482e-08	143	721	TXN2, ZNF330, PINX1, DDX49, TRIM27, RSL24D1, ISG20L2, PER2, RRP12, EEF1E1, FBL, ZPR1, GNAI1, WDR75, NSA2, RPL3, GORAB, GNL2, TSR1, C1D, PRRX1, RPL4, ZCCHC9, POP5, WDR36, NOP58, RPS3, NEPRO, PLK3, UTP4, NHP2, RPS9, DDX27, TWISTNB, OLA1, MYBBP1A, NOLC1, CIRBP, PES1, ABCB8, SELENBP1, TTC3, CDKN1A, MYC, RPS14, SRP68, E2F5, TMEM179B, ZNF593, ERI1, BOP1, AGPS, RPS3A, SMARCB1, BYSL, DDX56, PNO1, CDKN2AI…
			GO:0005743	mitochondrial inner membrane	3.23473e-08	6.21068e-06	80	387	NDUFB8, UQCR10, MRPL15, DAP3, SLC25A22, MRPL18, MRPL4, MRPL24, MRPS27, MRPL47, ACAA2, ACAD9, MRPL58, NDUFS4, NDUFA8, NDUFAF5, SFXN2, COQ4, MRPL20, AURKAIP1, MRPL49, RPS3, COQ2, MRPS35, MRPS18B, TAZ, ABCB8, NDUFA13, UQCR11, SFXN4, NDUFA6, NDUFB10, UQCRH, TIMM50, MRPL37, LETMD1, APOO, NDUFA4, STOML2, MRPS23, HSPD1, COX6A1, COA1, PHB2, PLA2G4A, TIMM13, PARL, CPT2, COX10, MRPS10, MICU2, DMAC1, SDHD, …
			GO:0015935	small ribosomal subunit	9.16261e-08	1.46602e-05	15	24	DAP3, RPS18, RPS3, RPS9, RPSA, RPS24, RPS23, RPS5, RPS20, RACK1, RPS21, RPS6, RPS29, RPS25, RPS26
			GO:0030687	preribosome, large subunit precursor	6.43888e-05	0.00883047	10	22	NSA2, PES1, ZNF593, BOP1, EIF6, PPAN, RRP1B, FTSJ3, EBNA1BP2, MAK16
			GO:0005839	proteasome core complex	0.000336204	0.0403445	9	19	PSMA2, PSMB2, PSMB3, PSMA1, PSMA6, PSMB6, PSMB10, PSMA5, PSMB4
		Enrich Down	GO:0005576	extracellular region	1.4162e-34	1.35955e-31	255	910	THBS3, SPINT2, IL18, CSF1, RBP4, THPO, CSTB, TNC, LY6G6C, COL11A2, ADAMTS1, CTSL, F2RL2, ANOS1, GHR, WNT5B, LGALS3BP, ADAMTS7, TNXB, IL4R, IGSF10, LUM, FUCA2, NOV, CD59, LGALS3, CILP, CHRD, MELTF, LAMA5, NTN4, EPHB4, DCN, GSTP1, SCN1B, BMP4, BTC, DKK3, CRISPLD1, CHRDL1, ADAMTSL3, S100B, C1S, HSPH1, S100A1, GDNF, SPP1, IL1R1, EPHB3, CAPG, IGFBP2, VWA7, HPSE, PGM2, PLAU, ISLR, WISP2, PODNL1, MMP11,…
			GO:0005886	plasma membrane	1.17603e-30	5.64494e-28	456	2136	GPR75, SPINT2, TSPAN15, PTPRF, RAB26, CSF1, SPG11, CRYAB, LY6G6C, GPNMB, CATSPERG, DAPK1, AQP1, EPHA2, SYNJ2, CTNS, IQGAP2, F2RL2, CADM1, IL18R1, ANOS1, PRKCA, PIANP, PHLDB2, GHR, WNT5B, SV2A, IL4R, EPB41L1, SLCO3A1, SIRT2, PDPN, PLXND1, ARHGEF5, SLC2A6, KATNB1, COPRS, SEMA4D, AMIGO2, IGSF5, MME, RAB3D, PPL, DOCK8, CPNE2, FZD7, CD59, ITPR2, LGALS3, ASAP2, SLC16A2, LGR4, SLC44A2, RGS10, ATP1B1, TH…
			GO:0005615	extracellular space	1.32653e-23	4.24489e-21	177	634	IL18, CSF1, RBP4, THPO, CSTB, TNC, CTSL, ANOS1, TLE2, LRRN1, GHR, WNT5B, LGALS3BP, ADAMTS7, TNXB, IL4R, CMTM8, LUM, FUCA2, SEMA4D, NOV, CD59, LGALS3, THBD, CILP, CHRD, MELTF, LAMA5, DCN, GSTP1, BMP4, BTC, DKK3, SULF1, S100B, SEMA5A, SPP1, ENO3, ANXA13, IGFBP2, SPTBN2, PLAU, ISLR, WISP2, MFAP4, C1QTNF1, CTGF, PCSK6, NID1, LAMP2, GDF11, TNFRSF11B, CTSD, FRMD4B, FAM3C, C1R, CREG1, LRRN2, IL34, CXCL5…
			GO:0005887	integral component of plasma membrane	6.81625e-21	1.6359e-18	152	537	GPR75, TSPAN15, PTPRF, GPNMB, AQP1, EPHA2, GPR137B, F2RL2, CADM1, ROM1, GHR, IL4R, SLCO3A1, PDPN, PLXND1, SEMA4D, MME, TSPAN3, SLC16A2, LGR4, THBD, MELTF, EPHB4, SLC13A4, CCKAR, TM7SF2, SLC31A2, IL1R1, EPHB3, MCOLN1, SLC39A8, HS6ST1, MET, TLR4, C1QTNF1, ART1, GPR68, SLC12A7, CD55, RYR1, PDGFRA, TNFRSF11B, TENM4, SLC38A6, TLR2, SMPD2, CALCRL, SLC9A1, TSPAN7, EBP, BCAM, CALHM2, ROBO1, ITGB3, REEP2,…
			GO:0016021	integral component of membrane	2.35139e-17	4.51466e-15	461	2480	GPR75, NPTXR, SPINT2, TSPAN15, PTPRF, CSF1, TPST1, ANKRD29, ABHD16A, LY6G6C, GPNMB, CATSPERG, ADAMTS1, AQP1, EPHA2, GPR137B, CTNS, F2RL2, CADM1, IL18R1, OSBPL5, PIANP, LRRN1, ROM1, PHLDB2, TMEM165, MAOB, GHR, GLCE, GRAMD1B, TMEM140, INSIG1, SV2A, IL4R, SLCO3A1, CMTM8, PDPN, PLXND1, SLC2A6, SEMA4D, AMIGO2, FAM69A, IGSF5, MME, FZD7, ITPR2, ORAI3, TSPAN3, CHPT1, SLC16A2, LGR4, SLC44A2, ZDHHC7, ATP1B…
			GO:0070062	extracellular exosome	6.79594e-14	1.08735e-11	346	1826	TSPAN15, PTPRF, IL18, CSF1, SPG11, EEA1, CRYAB, RBP4, CSTB, MLPH, CTSL, AQP1, CTNS, IQGAP2, CADM1, PRKCA, MAOB, WNT5B, LGALS3BP, TNXB, LUM, FUCA2, GSTM3, MME, RAB3D, PPL, CPNE2, CD59, LGALS3, TSPAN3, BDH2, SLC44A2, ATP1B1, PTPN23, PCYOX1, PDGFRB, CILP, ACAT2, GNG4, MELTF, LAMTOR1, LAMA5, MAN1C1, RAB29, PRKCH, FAT4, EPHB4, FAT2, ENPP4, GSTP1, LIPA, ITGB8, PTGR2, MYO5C, CROCC, TOM1L2, SAT2, CRISPLD…
			GO:0005764	lysosome	2.80905e-12	3.85242e-10	79	270	CTSL, GPR137B, CTNS, TMEM165, PCYOX1, PDGFRB, LAMTOR1, LIPA, SZT2, MCOLN1, HPSE, DNASE2, GLMP, IDUA, LAMP2, CTSD, FLCN, ARSB, CALCRL, PLEKHF1, SORT1, RRAGC, NAGA, OSTM1, LAMP1, SCARB2, CTSH, IDS, TPCN1, ASAH1, ACPP, CD63, RAB27A, CTSB, CAPN2, HEXA, UNC13D, GBA, NPC1, SGSH, SQSTM1, SMPD1, FYCO1, CLCN7, LRRK2, VPS26A, LAPTM4B, HPS4, CTSS, STX7, GNS, CD164, CLN3, IFI30, TMEM175, RRAGD, GRN, CLN5, GL…
			GO:0043202	lysosomal lumen	2.61651e-10	3.13981e-08	32	74	CTSL, LUM, PDGFRB, DCN, LIPA, HPSE, IDUA, LAMP2, CTSD, ARSB, SCARB2, IDS, ASAH1, OGN, CSPG4, HEXA, GBA, SGSH, SMPD1, GPC1, CTSS, GNS, PRELP, IFI30, GLA, MANBA, CTSK, PSAP, NPC2, CTSA, FUCA1, NAGLU
			GO:0009986	cell surface	6.01843e-10	6.41966e-08	77	288	TSPAN15, CRYAB, EPHA2, IQGAP2, GHR, WNT5B, ADAMTS7, CD59, THBD, PDGFRB, MELTF, ITGB8, SULF1, CAPN5, IL1R1, PLAU, MET, TLR4, ART1, PCSK6, CD55, ANTXR1, TLR2, ARSB, CLSTN2, SLC9A1, SORT1, BCAM, ROBO1, ITGB3, PLXNB3, LAMP1, ICAM1, TIMP2, RAMP1, CD44, CD63, CSPG4, NDP, LPL, ITGA7, CD109, L1CAM, CPM, VAMP1, CD9, PLXNB2, CD14, ANXA9, SFRP4, PPFIA4, HHIP, LBP, ITGB2, ITGA6, APP, ITGA3, THY1, TGFBR2, ITG…
			GO:0016020	membrane	2.05852e-09	1.97618e-07	694	4428	RASL12, GPR75, NPTXR, SPINT2, TSPAN15, PTPRF, RAB26, CSF1, TPST1, EEA1, ANKRD29, ARHGAP27, TNC, ABHD16A, LY6G6C, GPNMB, CATSPERG, ADAMTS1, AGFG2, AQP1, HIP1, EPHA2, SYNJ2, GPR137B, CTNS, F2RL2, SPECC1, CADM1, IL18R1, ANOS1, PRKCA, OSBPL5, PRKRA, PIANP, LRRN1, ROM1, AP1B1, PHLDB2, TMEM165, MAOB, GHR, LGALS3BP, GLCE, GRAMD1B, TMEM140, INSIG1, SV2A, IL4R, CTPS1, SLCO3A1, CMTM8, SIRT2, PDPN, PLXND1, …
			GO:0030054	cell junction	8.33283e-08	7.27229e-06	99	446	EPHA2, CADM1, JCAD, SV2A, PDPN, ARHGEF5, IGSF5, NOV, PPL, FAT2, ADGRL1, ARHGAP24, TANC1, MINK1, CADPS, TBC1D24, SPTBN2, LIMS2, CLDN16, BCL2L1, PLEKHA7, RAI14, PDGFRA, KIFC3, CYTH3, FRMD4B, SCRIB, CGNL1, NEXN, SH3PXD2B, CAMK2N1, TNS3, UTRN, SCIN, ITGB3, P2RX4, UNC13B, DAG1, GRIK5, PLEC, BCAR1, RAPGEF2, GABRE, SYNPO, PKP4, ADGRL3, CTNNA1, VAMP1, PICK1, TJP1, SIPA1L1, AMOT, LRRK2, EPB41L4B, KLHL24, …
			GO:0043025	neuronal cell body	2.44915e-07	1.95932e-05	56	214	PTPRF, GHR, GRK4, SV2A, KATNB1, NOV, RGS10, ELOVL5, TANC1, S100B, UCHL1, SPTBN2, SLC38A7, ALS2, DAB2IP, SORT1, CIT, CAMK2N1, APOE, ANXA3, LAMP1, DVL1, P2RX4, LRP1, TIMP2, ENO2, KIF1A, GRIK5, RAPGEF2, L1CAM, TRAK2, PRKAR2B, MYO1D, ZNF385A, APBB1, ELK1, LRRK2, MAP2, DPYSL2, NUMA1, PLXDC1, MYO10, PTPRK, TUBB4A, HIP1R, EEF1A2, APOD, TUBB3, PPP1R9A, TNFRSF1B, KIF3A, SNPH, GDPD5, ANG, EPHB2, RTN4R
			GO:0031012	extracellular matrix	5.27894e-07	3.8983e-05	58	230	THBS3, TNC, LGALS3BP, TNXB, LUM, NOV, LGALS3, CILP, LAMA5, DCN, PODNL1, MMP11, MFAP4, PCSK6, NID1, CTSD, BCAM, APOE, ICAM1, NDNF, TIMP2, DAG1, OGN, PLEC, CSPG4, AEBP1, VWF, MGP, PODN, ADAMTS12, NDP, LPL, TINAGL1, COL14A1, L1CAM, COL8A1, ADAMTS10, MMP14, GPC1, DYNC1H1, MATN2, JUP, PRELP, THBS2, MMP2, IGFBP7, COL12A1, VWA1, PSAP, PDGFB, NID2, LTBP2, FLNB, LAMA3, SFRP1, CDH13, EDIL3, ABI3BP
			GO:0043235	receptor complex	2.73171e-06	0.000187317	25	71	GHR, IL4R, ITPR2, TM7SF2, MCOLN1, NT5DC3, TLR4, ITGB3, NR1H3, DDR1, LRP1, RAMP1, GPR37L1, IMPG2, ITGB2, ABCG2, APP, PLXDC1, ITGA3, TGFBR2, IGF1R, ERBB2, TGFBR3, PLA2R1, NOTCH3
			GO:0009897	external side of plasma membrane	3.02663e-06	0.000193705	24	67	LY6G6C, ADGRA3, TLR4, ANTXR1, MAP3K5, BCAM, LAMP1, ICAM1, DAG1, HFE, CD9, CD14, AMOT, ITGB2, ITGA6, ATP6AP2, ITGA3, THY1, CD276, TGFBR2, ITGAV, TGFBR3, CDH13, CXCL9
			GO:0045121	membrane raft	4.66243e-06	0.000279746	38	135	SYNJ2, CMTM8, PDPN, PIKFYVE, LAMTOR1, SULF1, HPSE, CD55, CTSD, RFTN2, TLR2, SLC9A1, EFHD2, ICAM1, CFLAR, DAG1, CAPN2, AHNAK, ANGPT1, PRKAR2B, CD14, NPC1, GPC1, LRRK2, FAIM2, APP, CLN3, THY1, CLIP3, TGFBR2, LYN, INPP5D, MALL, TNFRSF1B, PRNP, BIRC2, ADGRG1, RTN4R
			GO:0031225	anchored component of membrane	9.18892e-06	0.000518904	18	45	LY6G6C, CD59, DPEP3, MELTF, ART1, CD55, LPL, CD109, CPM, CD14, VNN1, GPC1, THY1, PRNP, CDH13, LY6D, RTN4R, GAS1
			GO:0005765	lysosomal membrane	1.02897e-05	0.000548786	56	236	SPG11, GPR137B, CTNS, AP1B1, TMEM165, SLC44A2, LAMTOR1, SZT2, MCOLN1, HPSE, GLMP, LAMP2, CYBRD1, PLEKHF1, SORT1, OSTM1, LAMP1, P2RX4, LRP1, SCARB2, TPCN1, ACPP, CD63, CP, AHNAK, ATP6V1E1, ZFYVE26, ATP6V0D1, GBA, MFSD12, NPC1, CLCN7, MYO6, LAPTM4B, STX7, CD164, CLN3, TMEM175, ATP6V1B2, CLN5, MARCH8, TMEM106B, LNPEP, PLEKHM1, ARRB1, CLCN6, CYB561, SLC30A4, PSAP, BRI3, CTSA, ATRAID, MCOLN2, AP5B1, A…
			GO:0005938	cell cortex	1.80978e-05	0.000914417	30	102	FRYL, GRK4, ITPR2, ADD3, TSC1, SPTBN2, CTGF, FRY, RYR1, RAI14, ANLN, SCIN, MKLN1, PRKD1, SPTAN1, MYO6, GPSM2, NUMA1, FBLIM1, MYO10, MYH10, DST, CTTNBP2, HIP1R, BFSP1, FLNB, NSMF, AKAP13, TRIP10, MICAL3
			GO:0030424	axon	2.88053e-05	0.00138266	44	177	SPG11, CRYAB, SYNJ2, KATNB1, MME, NOV, ADGRL1, MINK1, UCHL1, PINK1, SLC38A7, ALS2, STAT1, DAB2IP, HPCA, ROBO1, ANXA3, TRIM46, DVL1, TPGS1, P2RX4, KIF1A, GRIK5, ULK1, L1CAM, ADGRL3, AMIGO1, MYO1D, LRRK2, KIF13B, KLHL24, APP, SEMA3A, DPYSL2, SEMA6A, PTPRK, TENM3, DST, TUBB3, KLHL20, TNFRSF1B, GDPD5, EPHB2, RTN4R
			GO:0030425	dendrite	3.06558e-05	0.00140141	51	216	SPG11, MLPH, GRK4, SV2A, MME, NOV, ELOVL5, TANC1, MINK1, EPHB3, ALS2, STAT1, DAB2IP, SORT1, CAMK2N1, APOE, ANXA3, LAMP1, DVL1, TPGS1, P2RX4, LRP1, KIF1A, GRIK5, RAB27A, CAPN2, L1CAM, GCHFR, AMIGO1, TRAK2, PRKAR2B, ZNF385A, ELK1, LRRK2, PALMD, MAP2, SEMA3A, DPYSL2, NUMA1, PLXDC1, THY1, PTPRK, APOD, TUBB3, PPP1R9A, KLHL20, TENM2, PRNP, NSMF, EPHB2, RTN4R
			GO:0005796	Golgi lumen	5.17019e-05	0.00225608	17	46	WNT5B, LUM, DCN, MMP11, PCSK6, DAG1, OGN, CSPG4, MMP14, IMPAD1, GPC1, APP, PRELP, GAS6, WNT5A, PDGFB, PROS1
			GO:0031258	lamellipodium membrane	5.43558e-05	0.00226876	10	19	EPHA2, PDPN, PLXND1, DOCK8, ANTXR1, ITGB3, CD44, CSPG4, ITGAV, SYNE2
			GO:0016324	apical plasma membrane	0.000141877	0.00567297	35	139	AQP1, F2RL2, PDPN, IGSF5, ATP1B1, PDGFRB, TMEM30A, IGFBP2, SPTBN2, KCNE4, SLC9A1, STXBP2, SLC4A2, CD44, CSPG4, RAB27A, RAPGEF2, MREG, ATP6V1E1, ATP6V0D1, SLC26A2, CD9, SLC29A1, TJP1, ABCG2, IL6R, AMOTL1, SLC1A1, THY1, HIP1R, ERBB2, PATJ, C1QTNF5, TRPM6, NHS
			GO:0031527	filopodium membrane	0.000147734	0.00567297	8	14	PDPN, ANTXR1, UTRN, ITGB3, ITGA3, ITGAV, MYO10, SYNE2
			GO:0005604	basement membrane	0.000336028	0.0121867	19	62	TNC, ADAMTS1, LAMA5, NTN4, NID1, DAG1, SMOC2, COL8A1, COL4A5, ACAN, LAMB3, MATN2, ITGA6, THBS2, DST, VWA1, NID2, LAD1, LAMA3
			GO:0005614	interstitial matrix	0.000342752	0.0121867	6	9	TNC, SMOC2, NAV2, VWA1, ECM2, ABI3BP
			GO:0035577	azurophil granule membrane	0.000446865	0.0153211	14	40	RAB3D, LAMTOR1, TMEM30A, LAMP2, MGST1, LAMP1, GLIPR1, ACPP, CD63, VNN1, MANBA, PSAP, BRI3, TOM1
			GO:0005912	adherens junction	0.00048263	0.0159767	17	54	PIANP, JCAD, ARHGAP24, PLEKHA7, KIFC3, CYTH3, FRMD4B, SCRIB, NEXN, PLPP3, CTNNA1, TJP1, KLHL24, JUP, EPB41L5, PTPRK, LIMD1
			GO:0031362	anchored component of external side of plasma membrane	0.000736136	0.0235563	5	7	CD59, CD14, THY1, PRNP, RTN4R
			GO:0043005	neuron projection	0.00102483	0.0317365	41	188	PTPRF, SV2A, ADGRL1, S100A1, ALS2, TENM4, CAMK2N1, DVL1, TIMP2, GRIK5, RAPGEF2, GLUL, CAMK2D, ATP6V0D1, VAMP1, TRAK2, PICK1, MYO1D, SIPA1L1, LRRK2, ANKS1A, GPR1, APP, ATP6AP2, CLN3, MAP2, DPYSL2, S100A4, MYO10, TENM3, FLRT2, PPP1R9A, TENM2, STON2, KIF3A, NSMF, SNPH, CDH13, SSTR5, RTN4R, FAM107A
			GO:0008305	integrin complex	0.00132213	0.0396639	8	18	ITGB8, ITGA10, ITGB3, ITGA7, ITGB2, ITGA6, ITGA3, ITGAV
			GO:0043197	dendritic spine	0.00142058	0.0411903	20	74	CRYAB, RGS10, ASAP1, FBXO2, ALS2, DVL1, P2RX4, ZMYND8, SYNPO, PRKAR2B, APBB1, SIPA1L1, PALMD, EEF2K, APP, ARRB1, CTTNBP2, HIP1R, PPP1R9A, TENM2
			GO:0036021	endolysosome lumen	0.00145882	0.0411903	4	5	CTSL, CTSB, CTSS, CTSK
			GO:0005581	collagen trimer	0.00178959	0.049086	15	50	COL4A3BP, COL11A2, C1QTNF1, COLEC12, EMILIN1, C1QL1, COL14A1, COL8A1, COL4A5, COL9A3, COL27A1, COL12A1, COL9A2, C1QTNF5, COL9A1
